# Supplementary material for: Four new species of hangingflies (Insecta, Mecoptera, Bittacidae) from the Middle Jurassic of northeastern China
Source: Zookeys. 2014 Dec 19;(466):77–94. doi: 10.3897/zookeys.466.8047 (PMC4296484; doi:10.3897/zookeys.466.8047)
Supplement: XML Treatment for Mongolbittacus [file zookeys.466.8047-treatment1.xml]

<!DOCTYPE tp:taxon-treatment
  PUBLIC "-//TaxonX//DTD Taxonomic Treatment Publishing DTD v0 20100105//EN" "tax-treatment-NSO.dtd">
<tp:taxon-treatment xmlns:tp="http://www.plazi.org/taxpub"><tp:treatment-meta><kwd-group><label>Taxon classification</label><kwd><named-content content-type="kingdom">Animalia</named-content></kwd><kwd><named-content content-type="order">Mecoptera</named-content></kwd><kwd><named-content content-type="family">Bittacidae</named-content></kwd></kwd-group><mixed-citation publication-type="journal"><person-group><name><surname>Liu</surname><given-names>Sulin</given-names></name><name><surname>Shih</surname><given-names>Chungkun</given-names></name><name><surname>Ren</surname><given-names>Dong</given-names></name></person-group><article-title>Four new species of hangingflies (<tp:taxon-name><tp:taxon-name-part taxon-name-part-type="class">Insecta</tp:taxon-name-part></tp:taxon-name>, <tp:taxon-name><tp:taxon-name-part taxon-name-part-type="order">Mecoptera</tp:taxon-name-part></tp:taxon-name>, <tp:taxon-name><tp:taxon-name-part taxon-name-part-type="family">Bittacidae</tp:taxon-name-part></tp:taxon-name>) from the Middle Jurassic of northeastern China</article-title><source>Zookeys</source><day>19</day><month>12</month><year>2014</year><volume>2014</volume><issue>466</issue><fpage>77</fpage><lpage>94</lpage><pub-id pub-id-type="doi">10.3897/zookeys.466.8047</pub-id></mixed-citation></tp:treatment-meta><tp:nomenclature><label>Genus</label><tp:taxon-name>
                            <tp:taxon-name-part taxon-name-part-type="genus">Mongolbittacus</tp:taxon-name-part>
                        </tp:taxon-name><tp:taxon-authority>Petrulevičius, Huang &amp; Ren, 2007</tp:taxon-authority></tp:nomenclature><tp:treatment-sec sec-type="Type species"><title>Type species.</title><p><italic><tp:taxon-name><tp:taxon-name-part taxon-name-part-type="genus">Mongolbittacus</tp:taxon-name-part> <tp:taxon-name-part taxon-name-part-type="species">daohugoensis</tp:taxon-name-part></tp:taxon-name></italic> Petrulevičius, Huang &amp; Ren, 2007</p></tp:treatment-sec><tp:treatment-sec sec-type="Included species"><title>Included species.</title><p>Type species, <italic><tp:taxon-name><tp:taxon-name-part taxon-name-part-type="genus">Mongolbittacus</tp:taxon-name-part> <tp:taxon-name-part taxon-name-part-type="species">speciosus</tp:taxon-name-part></tp:taxon-name></italic> sp. n., and <italic><tp:taxon-name><tp:taxon-name-part taxon-name-part-type="genus">Mongolbittacus</tp:taxon-name-part> <tp:taxon-name-part taxon-name-part-type="species">oligophlebius</tp:taxon-name-part></tp:taxon-name></italic> sp. n.</p></tp:treatment-sec></tp:taxon-treatment>
