# Supplementary material for: Four new species of hangingflies (Insecta, Mecoptera, Bittacidae) from the Middle Jurassic of northeastern China
Source: Zookeys. 2014 Dec 19;(466):77–94. doi: 10.3897/zookeys.466.8047 (PMC4296484; doi:10.3897/zookeys.466.8047)
Supplement: XML Treatment for Mongolbittacus speciosus [file zookeys.466.8047-treatment2.xml]

<!DOCTYPE tp:taxon-treatment
  PUBLIC "-//TaxonX//DTD Taxonomic Treatment Publishing DTD v0 20100105//EN" "tax-treatment-NSO.dtd">
<tp:taxon-treatment xmlns:tp="http://www.plazi.org/taxpub"><tp:treatment-meta><kwd-group><label>Taxon classification</label><kwd><named-content content-type="kingdom">Animalia</named-content></kwd><kwd><named-content content-type="order">Mecoptera</named-content></kwd><kwd><named-content content-type="family">Bittacidae</named-content></kwd></kwd-group><mixed-citation publication-type="journal"><person-group><name><surname>Liu</surname><given-names>Sulin</given-names></name><name><surname>Shih</surname><given-names>Chungkun</given-names></name><name><surname>Ren</surname><given-names>Dong</given-names></name></person-group><article-title>Four new species of hangingflies (<tp:taxon-name><tp:taxon-name-part taxon-name-part-type="class">Insecta</tp:taxon-name-part></tp:taxon-name>, <tp:taxon-name><tp:taxon-name-part taxon-name-part-type="order">Mecoptera</tp:taxon-name-part></tp:taxon-name>, <tp:taxon-name><tp:taxon-name-part taxon-name-part-type="family">Bittacidae</tp:taxon-name-part></tp:taxon-name>) from the Middle Jurassic of northeastern China</article-title><source>Zookeys</source><day>19</day><month>12</month><year>2014</year><volume>2014</volume><issue>466</issue><fpage>77</fpage><lpage>94</lpage><pub-id pub-id-type="doi">10.3897/zookeys.466.8047</pub-id></mixed-citation></tp:treatment-meta><tp:nomenclature><tp:taxon-name>
                            <tp:taxon-name-part taxon-name-part-type="genus">Mongolbittacus</tp:taxon-name-part>
                            <tp:taxon-name-part taxon-name-part-type="species">speciosus</tp:taxon-name-part>
                            <object-id xmlns:xlink="http://www.w3.org/1999/xlink" content-type="zoobank" xlink:type="simple">http://zoobank.org/442F8176-318C-4671-8BA1-83B449A8F4C7</object-id>
                        </tp:taxon-name><tp:taxon-status xmlns:xlink="http://www.w3.org/1999/xlink" xlink:type="simple">sp. n.</tp:taxon-status><xref ref-type="fig" rid="F1">Figs 1</xref><xref ref-type="fig" rid="F2">, 2</xref><xref ref-type="fig" rid="F3">, 3</xref><xref ref-type="fig" rid="F4">, 4</xref></tp:nomenclature><tp:treatment-sec sec-type="Etymology"><title>Etymology.</title><p>The specific epithet is derived from a Latin word of <italic>speciosus</italic> (showy), highlighting the well-preserved wings in the holotype.</p></tp:treatment-sec><tp:treatment-sec sec-type="Holotype"><title>Holotype.</title><p>A male specimen well-preserved, CNU-MEC-NN2013008 P/C, part and counterpart. Body 8.8 mm long; forewing 11.3 mm long with a maximal width of 3.0 mm; hind wing 9.1 mm long with a maximal width of 3.0 mm.</p></tp:treatment-sec><tp:treatment-sec sec-type="Horizon and locality"><title>Horizon and locality.</title><p>Jiulongshan Formation, late Middle Jurassic, Daohugou Village, Shantou Township, Ningcheng County, Inner Mongolia, China.</p></tp:treatment-sec><tp:treatment-sec sec-type="Diagnosis"><title>Diagnosis.</title><p>In forewing, Sc reaching the anterior margin proximad of the forking of Rs; one crossvein between C and R<sub>1</sub>; 1A and 2A fusing at base; and 2A sharply curving to the posterior margin.</p></tp:treatment-sec><tp:treatment-sec sec-type="Description"><title>Description.</title><p>A male specimen in lateral view. The head oviform with robust and slender chewing mouthparts. Compound eyes large and oval. Antennae almost complete, filiform, about 6.9 mm long, comprising about twenty antennomeres; the lengths of basal antennomeres almost the same, but several apical antennomeres shorter than the basal ones. Thorax divided into pronotum, mesonotum and metanotum from the lateral view (Figs <xref ref-type="fig" rid="F1">1A–C</xref>, <xref ref-type="fig" rid="F4">4B, F</xref>).</p><fig id="F1" position="float" orientation="portrait"><label>Figure 1.</label><caption><p><italic><tp:taxon-name><tp:taxon-name-part taxon-name-part-type="genus">Mongolbittacus</tp:taxon-name-part> <tp:taxon-name-part taxon-name-part-type="species">speciosus</tp:taxon-name-part></tp:taxon-name></italic> sp. n., holotype, CNU-MEC-NN2013008 P/C. <bold>A</bold> photo of part <bold>B</bold> line drawing of part <bold>C</bold> photo of counterpart <bold>D</bold> photo of legs, under alcohol. Scale bars represent 3 mm in <bold>A–C</bold>, 0.5 mm in <bold>D.</bold></p></caption><graphic xmlns:xlink="http://www.w3.org/1999/xlink" xlink:href="zookeys-466-077-g001.jpg" position="float" orientation="portrait" xlink:type="simple" id="oo_35917.jpg"/></fig><p>Legs. Long and slender in lateral view, densely covered with short setae. But all legs fragmented due to poor preservation. Mesocoxa, metacoxa, trochanter visible in lateral view. Mid tibia 4.4 mm; tibial spurs long and sharp. Tarsus with 5 tarsomeres and a single pretarsal claw, but the fifth tarsomere not folded against the fourth as preserved. In addition, the second and third tarsomeres covered with a few small spines (Fig. <xref ref-type="fig" rid="F1">1A–D</xref>).</p><p>Forewing. No maculation, base of wing narrow. Sc short, one oblique subcostal crossvein (Scv) between Sc and R<sub>1</sub>; one crossvein between R<sub>1</sub> and C; R<sub>1</sub> smooth and reaching the dark pterostigmal area; Rs originating from R<sub>1</sub> at an acute angle; one crossvein between R<sub>1</sub> and R<sub>2+3</sub>, one crossvein between R<sub>2+3</sub> and R<sub>4</sub> and one crossvein between R<sub>4</sub> and R<sub>5</sub>; the ‘bittacid cross’ not aligned, Z-shaped (in side view), and posterior part of ‘the ‘bittacid cross’ distad of the forking of M<sub>3+4</sub>; M with four branches and bifurcating proximad of the forking of Rs; one crossvein between R<sub>5</sub> and M<sub>1</sub>, one between M<sub>1</sub> and M<sub>2</sub> and one between M<sub>2</sub> and M<sub>3</sub>; M<sub>4</sub> simple, one long and oblique crossvein between M<sub>4</sub> and Cu<sub>1</sub>; Cu<sub>1</sub> and M overlapping at base for a short distance; Cu<sub>2</sub> curving sharply with a 90° angle, reaching the posterior margin; Cu<sub>1</sub> and Cu<sub>2</sub> almost parallel, with three crossveins between them, the first oblique crossvein located <!--PageBreak-->at the base of the wing, the second at the level of Scv, and the third near the sharp bending of Cu<sub>2</sub>. Veins 1A and 2A fusing at base, 1A reaching the posterior margin proximad of the origination of Rs from R<sub>1</sub>; two crossveins between 1A and Cu<sub>2</sub> (Figs <xref ref-type="fig" rid="F2">2A–D</xref>, <xref ref-type="fig" rid="F3">3A</xref>).</p><fig id="F2" position="float" orientation="portrait"><label>Figure 2.</label><caption><p><italic><tp:taxon-name><tp:taxon-name-part taxon-name-part-type="genus">Mongolbittacus</tp:taxon-name-part> <tp:taxon-name-part taxon-name-part-type="species">speciosus</tp:taxon-name-part></tp:taxon-name></italic> sp. n., holotype, CNU-MEC-NN2013008 P/C. Line drawings of part. <bold>A</bold> left forewing <bold>D</bold> right forewing <bold>E</bold> left hind wing <bold>H</bold> right hind wing. Line drawings of counterpart <bold>B</bold> right forewing <bold>C</bold> left forewing <bold>F</bold> right hind wing <bold>G</bold> left hind wing. Scale bars represent 1 mm in <bold>A–H.</bold></p></caption><graphic xmlns:xlink="http://www.w3.org/1999/xlink" xlink:href="zookeys-466-077-g002.jpg" position="float" orientation="portrait" xlink:type="simple" id="oo_35918.jpg"/></fig><fig id="F3" position="float" orientation="portrait"><label>Figure 3.</label><caption><p><italic><tp:taxon-name><tp:taxon-name-part taxon-name-part-type="genus">Mongolbittacus</tp:taxon-name-part> <tp:taxon-name-part taxon-name-part-type="species">speciosus</tp:taxon-name-part></tp:taxon-name></italic> sp. n., holotype. <bold>A</bold> line drawing of forewing, composite of right and left forewings of part and counterpart <bold>B</bold> line drawing of hind wing, composite of right and left hind wings of part and counterpart. Scale bars represent 1 mm in <bold>A–B.</bold></p></caption><graphic xmlns:xlink="http://www.w3.org/1999/xlink" xlink:href="zookeys-466-077-g003.jpg" position="float" orientation="portrait" xlink:type="simple" id="oo_35919.jpg"/></fig><p>Hind wing. Sc short, reaching the anterior margin proximad of the forking of Rs; one crossvein between R<sub>1</sub> and C; One subcostal crossvein (Scv) between Sc and R<sub>1</sub>, one crossvein between R<sub>1</sub> and R<sub>2+3</sub>, and one short crossvein between R<sub>2+3</sub> and R<sub>4</sub>; R<sub>4</sub> sharply bending upwards, then parallel with R<sub>5</sub>, one crossvein between them; the ‘bittacid cross’ not aligned, Z-shaped; M forking proximad of the bifurcation of Rs; one crossvein between R<sub>5</sub> and M<sub>1</sub>, one between M<sub>1</sub> and M<sub>2</sub>, one between M<sub>2</sub> and M<sub>3</sub> and one oblique crossvein between M<sub>4</sub> and Cu<sub>1</sub>; Cu<sub>1</sub> and Cu<sub>2</sub> almost parallel with two crossveins between them; Cu<sub>2</sub> bending sharply with an 90° angle at the level slightly proximad of the forking of M<sub>3+4</sub>; one crossvein between Cu<sub>2</sub> and 1A (Figs <xref ref-type="fig" rid="F2">2E–H</xref>, <xref ref-type="fig" rid="F3">3B</xref>).</p><!--PageBreak--><!--PageBreak--><p>Abdomen. Abdomen 6.5 mm long, with 9 visible segments. The ninth tergum (T9) connecting gonocoxite with dense short setae at the apex, epiandrium well-preserved with long setae on the surface; procitiger and cercus present in lateral view (Figs <xref ref-type="fig" rid="F1">1A–C</xref>, <xref ref-type="fig" rid="F4">4A, C</xref>).</p><fig id="F4" position="float" orientation="portrait"><label>Figure 4.</label><caption><p><italic><tp:taxon-name><tp:taxon-name-part taxon-name-part-type="genus">Mongolbittacus</tp:taxon-name-part> <tp:taxon-name-part taxon-name-part-type="species">speciosus</tp:taxon-name-part></tp:taxon-name></italic> sp. n., holotype, photos under alcohol and a line drawing. <bold>A</bold> genitalia in lateral view <bold>B</bold> head <bold>C</bold> line drawing of genitalia in lateral view <bold>D</bold> vein M forking proximad of Rs forking in left forewing <bold>E</bold> anal field of left forewing; <bold>F</bold> thorax; Scale bars represent 0.5 mm in <bold>A</bold>, <bold>C</bold>, 1 mm in <bold>B</bold>, <bold>D–F.</bold> Abbreviations: c, cercus; epi, epiandrium; gx, gonocoxite; prc, procitiger.</p></caption><graphic xmlns:xlink="http://www.w3.org/1999/xlink" xlink:href="zookeys-466-077-g004.jpg" position="float" orientation="portrait" xlink:type="simple" id="oo_35920.jpg"/></fig></tp:treatment-sec><tp:treatment-sec sec-type="Remarks"><title>Remarks.</title><p><italic><tp:taxon-name><tp:taxon-name-part taxon-name-part-type="genus">Mongolbittacus</tp:taxon-name-part> <tp:taxon-name-part taxon-name-part-type="species">speciosus</tp:taxon-name-part></tp:taxon-name></italic> sp. n. (Figs <xref ref-type="fig" rid="F1">1</xref>–<xref ref-type="fig" rid="F4">4</xref>) is assigned to the genus <italic><tp:taxon-name><tp:taxon-name-part taxon-name-part-type="genus">Mongolbittacus</tp:taxon-name-part></tp:taxon-name></italic> based on the following generic diagnostic characters: R<sub>4+5</sub> plus R<sub>4</sub> distinctively curved; M<sub>4</sub> simple; the ‘bittacid cross’ not aligned; wide posterior anal field; and the forking of M proximad of the Rs forking. <italic><tp:taxon-name><tp:taxon-name-part taxon-name-part-type="genus">Mongolbittacus</tp:taxon-name-part> <tp:taxon-name-part taxon-name-part-type="species">speciosus</tp:taxon-name-part></tp:taxon-name></italic> sp. n. is distinguished from the other two species of <italic><tp:taxon-name><tp:taxon-name-part taxon-name-part-type="genus">Mongolbittacus</tp:taxon-name-part></tp:taxon-name></italic> by veins of 1A and 2A fusing at base, and 2A sharply curving to the posterior margin, as shown in the key below.</p></tp:treatment-sec></tp:taxon-treatment>
