# Supplementary material for: Four new species of hangingflies (Insecta, Mecoptera, Bittacidae) from the Middle Jurassic of northeastern China
Source: Zookeys. 2014 Dec 19;(466):77–94. doi: 10.3897/zookeys.466.8047 (PMC4296484; doi:10.3897/zookeys.466.8047)
Supplement: XML Treatment for Mongolbittacus oligophlebius [file zookeys.466.8047-treatment3.xml]

<!DOCTYPE tp:taxon-treatment
  PUBLIC "-//TaxonX//DTD Taxonomic Treatment Publishing DTD v0 20100105//EN" "tax-treatment-NSO.dtd">
<tp:taxon-treatment xmlns:tp="http://www.plazi.org/taxpub"><tp:treatment-meta><kwd-group><label>Taxon classification</label><kwd><named-content content-type="kingdom">Animalia</named-content></kwd><kwd><named-content content-type="order">Mecoptera</named-content></kwd><kwd><named-content content-type="family">Bittacidae</named-content></kwd></kwd-group><mixed-citation publication-type="journal"><person-group><name><surname>Liu</surname><given-names>Sulin</given-names></name><name><surname>Shih</surname><given-names>Chungkun</given-names></name><name><surname>Ren</surname><given-names>Dong</given-names></name></person-group><article-title>Four new species of hangingflies (<tp:taxon-name><tp:taxon-name-part taxon-name-part-type="class">Insecta</tp:taxon-name-part></tp:taxon-name>, <tp:taxon-name><tp:taxon-name-part taxon-name-part-type="order">Mecoptera</tp:taxon-name-part></tp:taxon-name>, <tp:taxon-name><tp:taxon-name-part taxon-name-part-type="family">Bittacidae</tp:taxon-name-part></tp:taxon-name>) from the Middle Jurassic of northeastern China</article-title><source>Zookeys</source><day>19</day><month>12</month><year>2014</year><volume>2014</volume><issue>466</issue><fpage>77</fpage><lpage>94</lpage><pub-id pub-id-type="doi">10.3897/zookeys.466.8047</pub-id></mixed-citation></tp:treatment-meta><tp:nomenclature><tp:taxon-name>
                            <tp:taxon-name-part taxon-name-part-type="genus">Mongolbittacus</tp:taxon-name-part>
                            <tp:taxon-name-part taxon-name-part-type="species">oligophlebius</tp:taxon-name-part>
                            <object-id xmlns:xlink="http://www.w3.org/1999/xlink" content-type="zoobank" xlink:type="simple">http://zoobank.org/D4B8FBAC-45F0-4A31-B805-108FB33AC7B1</object-id>
                        </tp:taxon-name><tp:taxon-status xmlns:xlink="http://www.w3.org/1999/xlink" xlink:type="simple">sp. n.</tp:taxon-status><xref ref-type="fig" rid="F5">Figs 5</xref><xref ref-type="fig" rid="F6">, 6</xref><!--PageBreak--><!--PageBreak--></tp:nomenclature><tp:treatment-sec sec-type="Etymology"><title>Etymology.</title><p>The specific name <italic>oligophlebius</italic> denotes the wing venation is simple with only a few crossveins.</p></tp:treatment-sec><tp:treatment-sec sec-type="Holotype"><title>Holotype.</title><p>CNU-MEC-NN-2013009 P/C, part and counterpart. Forewing 12 mm long with a maximal width of 3.5 mm.</p></tp:treatment-sec><tp:treatment-sec sec-type="Paratype"><title>Paratype.</title><p>CNU-MEC-NN-2013014.</p></tp:treatment-sec><tp:treatment-sec sec-type="Horizon and locality"><title>Horizon and locality.</title><p>Jiulongshan Formation, late Middle Jurassic, Daohugou Village, Ningcheng County, Inner Mongolia, China.</p></tp:treatment-sec><tp:treatment-sec sec-type="Diagnosis"><title>Diagnosis.</title><p>The posterior part of the “bittacid cross’ coinciding with the forking of M<sub>3+4</sub>; one oblique crossvein between R<sub>2+3</sub> and R<sub>4</sub> at the bifurcation of R<sub>2+3</sub>; and length of R<sub>3</sub> 0.9 times as long as R<sub>2+3</sub>.</p></tp:treatment-sec><tp:treatment-sec sec-type="Description"><title>Description.</title><p>Poorly preserved with only one complete forewing and the basal part of one hind wing. But the mid-tibia with two long spurs and five tarsomeres well-preserved, covered by dense short setae (Fig. <xref ref-type="fig" rid="F5">5A, B, D</xref>).</p><fig id="F5" position="float" orientation="portrait"><label>Figure 5.</label><caption><p><italic><tp:taxon-name><tp:taxon-name-part taxon-name-part-type="genus">Mongolbittacus</tp:taxon-name-part> <tp:taxon-name-part taxon-name-part-type="species">oligophlebius</tp:taxon-name-part></tp:taxon-name></italic> sp. n., holotype, CNU-MEC-NN-2013009 P/C. <bold>A</bold> photo of part <bold>B</bold> photo of counterpart <bold>C</bold> anal field of left forewing, under alcohol <bold>D</bold> photo of a leg, under alcohol <bold>E</bold> line drawing of right forewing of part. Scale bars represent 3 mm in <bold>A–B</bold>, 1 mm in <bold>C–E.</bold></p></caption><graphic xmlns:xlink="http://www.w3.org/1999/xlink" xlink:href="zookeys-466-077-g005.jpg" position="float" orientation="portrait" xlink:type="simple" id="oo_35921.jpg"/></fig><p>Forewing. Sc reaching the anterior margin proximad of the forking of Rs, one crossvein between C and R<sub>1</sub>; one subcostal crossvein (Scv) between Sc and R<sub>1</sub>; Rs bifurcating into four branches, one crossvein between R<sub>1</sub> and R<sub>2+3</sub> and one oblique crossvein between R<sub>2+3</sub> and R<sub>4</sub>; Rs arising from R<sub>1</sub> at an acute angle; length of R<sub>3</sub> 0.9 times as long as R<sub>2+3</sub>; one crossvein between R<sub>4</sub> and R<sub>5</sub>; M with four branches and bifurcating proximad of the forking of Rs; the ‘bittacid cross’ not aligned; the posterior part of the ‘bittacid cross’ coinciding with the forking of M<sub>3+4</sub>; one crossvein between R<sub>5</sub> and M<sub>1</sub>, one between M<sub>1</sub> and M<sub>2</sub> and one between M<sub>2</sub> and M<sub>3</sub>; one crossvein between Cu<sub>1</sub> and M<sub>4</sub>, Cu<sub>1</sub> and Cu<sub>2</sub> parallel with two crossveins between them; one crossvein between Cu<sub>2</sub> and 1A; 1A reaching the posterior margin distad of the origination of Rs from R<sub>1</sub>; 2A bending sharply and reaching the posterior margin, a short crossvein between 1A and 2A (Figs <xref ref-type="fig" rid="F5">5C, E</xref>, <xref ref-type="fig" rid="F6">6C</xref>).</p><fig id="F6" position="float" orientation="portrait"><label>Figure 6.</label><caption><p><italic><tp:taxon-name><tp:taxon-name-part taxon-name-part-type="genus">Mongolbittacus</tp:taxon-name-part> <tp:taxon-name-part taxon-name-part-type="species">oligophlebius</tp:taxon-name-part></tp:taxon-name></italic> sp. n., paratype, CNU-MEC-NN-2013014. <bold>A</bold> photo <bold>B</bold> line drawing of part <bold>C</bold> line drawing of left forewing of part; Scale bars represent 2 mm in <bold>A–B</bold>, 1 mm in <bold>C.</bold></p></caption><graphic xmlns:xlink="http://www.w3.org/1999/xlink" xlink:href="zookeys-466-077-g006.jpg" position="float" orientation="portrait" xlink:type="simple" id="oo_35922.jpg"/></fig><!--PageBreak--></tp:treatment-sec><tp:treatment-sec sec-type="Remarks"><title>Remarks.</title><p><italic><tp:taxon-name><tp:taxon-name-part taxon-name-part-type="genus">Mongolbittacus</tp:taxon-name-part> <tp:taxon-name-part taxon-name-part-type="species">oligophlebius</tp:taxon-name-part></tp:taxon-name></italic> sp. n. (Figs <xref ref-type="fig" rid="F5">5</xref>, <xref ref-type="fig" rid="F6">6</xref>) is assigned to the genus <italic><tp:taxon-name><tp:taxon-name-part taxon-name-part-type="genus">Mongolbittacus</tp:taxon-name-part></tp:taxon-name></italic> based on the following generic diagnostic characters: R<sub>4+5</sub> plus R<sub>4</sub> distinctively curved; M<sub>4</sub> simple; the ‘bittacid cross’ not aligned; posterior anal field broad; and 2A bending sharply and reaching the posterior margin. This new species is differentiated from <italic><tp:taxon-name><tp:taxon-name-part taxon-name-part-type="genus">Mongolbittacus</tp:taxon-name-part> <tp:taxon-name-part taxon-name-part-type="species">daohugoensis</tp:taxon-name-part></tp:taxon-name></italic> and <italic><tp:taxon-name><tp:taxon-name-part taxon-name-part-type="genus">Mongolbittacus</tp:taxon-name-part> <tp:taxon-name-part taxon-name-part-type="species">speciosus</tp:taxon-name-part></tp:taxon-name></italic> sp. n. by characters as shown in the key below.</p><!--PageBreak--><!--PageBreak--></tp:treatment-sec></tp:taxon-treatment>
