# Supplementary material for: Four new species of hangingflies (Insecta, Mecoptera, Bittacidae) from the Middle Jurassic of northeastern China
Source: Zookeys. 2014 Dec 19;(466):77–94. doi: 10.3897/zookeys.466.8047 (PMC4296484; doi:10.3897/zookeys.466.8047)
Supplement: XML Treatment for Exilibittacus foliaceus [file zookeys.466.8047-treatment5.xml]

<!DOCTYPE tp:taxon-treatment
  PUBLIC "-//TaxonX//DTD Taxonomic Treatment Publishing DTD v0 20100105//EN" "tax-treatment-NSO.dtd">
<tp:taxon-treatment xmlns:tp="http://www.plazi.org/taxpub"><tp:treatment-meta><kwd-group><label>Taxon classification</label><kwd><named-content content-type="kingdom">Animalia</named-content></kwd><kwd><named-content content-type="order">Mecoptera</named-content></kwd><kwd><named-content content-type="family">Bittacidae</named-content></kwd></kwd-group><mixed-citation publication-type="journal"><person-group><name><surname>Liu</surname><given-names>Sulin</given-names></name><name><surname>Shih</surname><given-names>Chungkun</given-names></name><name><surname>Ren</surname><given-names>Dong</given-names></name></person-group><article-title>Four new species of hangingflies (<tp:taxon-name><tp:taxon-name-part taxon-name-part-type="class">Insecta</tp:taxon-name-part></tp:taxon-name>, <tp:taxon-name><tp:taxon-name-part taxon-name-part-type="order">Mecoptera</tp:taxon-name-part></tp:taxon-name>, <tp:taxon-name><tp:taxon-name-part taxon-name-part-type="family">Bittacidae</tp:taxon-name-part></tp:taxon-name>) from the Middle Jurassic of northeastern China</article-title><source>Zookeys</source><day>19</day><month>12</month><year>2014</year><volume>2014</volume><issue>466</issue><fpage>77</fpage><lpage>94</lpage><pub-id pub-id-type="doi">10.3897/zookeys.466.8047</pub-id></mixed-citation></tp:treatment-meta><tp:nomenclature><tp:taxon-name>
                            <tp:taxon-name-part taxon-name-part-type="genus">Exilibittacus</tp:taxon-name-part>
                            <tp:taxon-name-part taxon-name-part-type="species">foliaceus</tp:taxon-name-part>
                            <object-id xmlns:xlink="http://www.w3.org/1999/xlink" content-type="zoobank" xlink:type="simple">http://zoobank.org/98FF3AC2-E493-45B7-B351-27B42685200A</object-id>
                        </tp:taxon-name><tp:taxon-status xmlns:xlink="http://www.w3.org/1999/xlink" xlink:type="simple">sp. n.</tp:taxon-status><xref ref-type="fig" rid="F7">Fig. 7</xref></tp:nomenclature><tp:treatment-sec sec-type="Etymology"><title>Etymology.</title><p>The Latin word of “<italic>foliaceus</italic>” means folliform, referring to the shape of the wings like leaves.</p></tp:treatment-sec><tp:treatment-sec sec-type="Holotype"><title>Holotype.</title><p>Female, CNU-MEC-NN2013010, in dorsal view. Body length 12.9 mm, forewing 11.7 mm long and 2.9 mm wide; hind wing 9.7 mm long and 2.6 mm wide.</p></tp:treatment-sec><tp:treatment-sec sec-type="Horizon and locality"><title>Horizon and locality.</title><p>Jiulongshan Formation, late Middle Jurassic, Daohugou Village, Shantou Township, Ningcheng County, Inner Mongolia, China.</p></tp:treatment-sec><tp:treatment-sec sec-type="Diagnosis"><title>Diagnosis.</title><p>Forewing: pterostigmal crossveins (Pcv) absent, but 2A present. Hind wing: Rs with four branches and the bifurcation of Rs at the same level of the bifurcation of M.</p></tp:treatment-sec><tp:treatment-sec sec-type="Description"><title>Description.</title><p>A female holotype preserved in dorsal view. Antenna filiform, scape, pedicel and part of other antennomeres preserved. The vertex of the head raised. Legs not well-preserved, covered with short setae; the fifth tarsomere folded against the fourth, a claw present (Fig. <xref ref-type="fig" rid="F7">7A, B</xref>).</p><fig id="F7" position="float" orientation="portrait"><label>Figure 7.</label><caption><p><italic><tp:taxon-name><tp:taxon-name-part taxon-name-part-type="genus">Exilibittacus</tp:taxon-name-part> <tp:taxon-name-part taxon-name-part-type="species">foliaceus</tp:taxon-name-part></tp:taxon-name></italic> sp. n., holotype, CNU-MEC-NN2013010. <bold>A</bold> photo <bold>B</bold> line drawing <bold>C</bold> line drawing of left forewing <bold>D</bold> line drawing of left hind wing <bold>E</bold> photo of genitalia in dorsal view, under alcohol <bold>F</bold> line drawing of genitalia in dorsal view. Scale bars represent 3 mm in <bold>A</bold>, <bold>B</bold>, 2 mm in <bold>C</bold>, <bold>D</bold>, 0.5 mm in <bold>E</bold>, <bold>F.</bold> Abbreviations: T9, the ninth tergum; T10, the tenth tergum; c, cercus; spa, supraanale.</p></caption><graphic xmlns:xlink="http://www.w3.org/1999/xlink" xlink:href="zookeys-466-077-g007.jpg" position="float" orientation="portrait" xlink:type="simple" id="oo_35923.jpg"/></fig><p>Forewing. The base of wings narrow, pterostigma slightly dark. Sc terminating at the anterior margin proximad of the R<sub>4+5</sub> forking; one subcostal crossvein (Scv) between Sc and R<sub>1</sub>; R<sub>1</sub> running straight through pterostigma, without sagging; one crossvein between R<sub>1</sub> and R<sub>2+3</sub>; Rs with four branches, R<sub>4</sub> slightly curved at beginning and then parallel with R<sub>5</sub>; one crossvein between R<sub>2+3</sub> and R<sub>4</sub> and one crossvein between R<sub>4</sub> and R<sub>5</sub>; M with four branches, M<sub>3+4</sub> forking far proximad of the bifurcation of M<sub>1+2</sub>; the ‘bittacid cross’ aligned and gently curved, posterior part of the ‘bittacid cross’ reaching M<sub>3</sub> distad of the M<sub>3+4</sub> forking point; one crossvein between R<sub>5</sub> and M<sub>1</sub>, one between M<sub>1</sub> and M<sub>2</sub> and one between M<sub>2</sub> and M<sub>3</sub>; Cu<sub>1</sub> and Cu<sub>2</sub> almost parallel with two crossveins between them, one crossvein between M<sub>4</sub> and Cu<sub>1</sub>; 1A and 2A simple and one crossvein between them; 1A reaching the posterior margin at the same level of the origination of Rs from R<sub>1</sub>; 2A reaching the posterior margin at the same level of the origination point of M (Fig. <xref ref-type="fig" rid="F7">7C</xref>).</p><p>Hind wing. With the same shape as the forewing. R<sub>1</sub> running smoothly through pterostigma; pterostigmal crossveins (Pcv) absent; Rs with four branches; one crossvein between R<sub>2+3</sub> and R<sub>4</sub> and one between R<sub>4</sub> and R<sub>5</sub>; the ‘bittacid cross’ aligned; M divided into three branches; two crossveins between R<sub>5</sub> and M<sub>1</sub>, one between M<sub>1</sub> and M<sub>2</sub>, one between M<sub>2</sub> and M<sub>3</sub> and one between M<sub>3</sub> and Cu<sub>1</sub>; Cu<sub>1</sub> and Cu<sub>2</sub> parallel and with one crossvein between them. Vein 1A reaching the posterior margin at the level slightly proximad of the Rs originating from R<sub>1</sub>, one crossvein between Cu<sub>2</sub> and 1A (Fig. <xref ref-type="fig" rid="F7">7D</xref>).</p><p>Abdomen. Abdomen 9.1 mm long, with ten visible segments. Female genital structure well-preserved from the dorsal view. Supraanale and cercus covered with small and short setae (Fig. <xref ref-type="fig" rid="F7">7A, B, E, F</xref>).</p></tp:treatment-sec><tp:treatment-sec sec-type="Remarks"><title>Remarks.</title><p><italic><tp:taxon-name><tp:taxon-name-part taxon-name-part-type="genus">Exilibittacus</tp:taxon-name-part> <tp:taxon-name-part taxon-name-part-type="species">foliaceus</tp:taxon-name-part></tp:taxon-name></italic> sp. n. (Fig. <xref ref-type="fig" rid="F7">7</xref>) is assigned to the genus <italic><tp:taxon-name><tp:taxon-name-part taxon-name-part-type="genus">Exilibittacus</tp:taxon-name-part></tp:taxon-name></italic> Yang, Ren &amp; Shih, 2012 based on the following generic diagnostic characters: in forewing, Sc reaching the anterior margin proximad of the forking of R<sub>4+5</sub> and the ‘bittacid cross’ aligned; and in hind wing, Rs with four branches while M with three branches. <italic><tp:taxon-name><tp:taxon-name-part taxon-name-part-type="genus">Exilibittacus</tp:taxon-name-part> <tp:taxon-name-part taxon-name-part-type="species">foliaceus</tp:taxon-name-part></tp:taxon-name></italic> sp. n. is distinguished from the other two species as shown by the key below.</p></tp:treatment-sec></tp:taxon-treatment>
