# Supplementary material for: Four new species of hangingflies (Insecta, Mecoptera, Bittacidae) from the Middle Jurassic of northeastern China
Source: Zookeys. 2014 Dec 19;(466):77–94. doi: 10.3897/zookeys.466.8047 (PMC4296484; doi:10.3897/zookeys.466.8047)
Supplement: XML Treatment for Exilibittacus plagioneurus [file zookeys.466.8047-treatment6.xml]

<!DOCTYPE tp:taxon-treatment
  PUBLIC "-//TaxonX//DTD Taxonomic Treatment Publishing DTD v0 20100105//EN" "tax-treatment-NSO.dtd">
<tp:taxon-treatment xmlns:tp="http://www.plazi.org/taxpub"><tp:treatment-meta><kwd-group><label>Taxon classification</label><kwd><named-content content-type="kingdom">Animalia</named-content></kwd><kwd><named-content content-type="order">Mecoptera</named-content></kwd><kwd><named-content content-type="family">Bittacidae</named-content></kwd></kwd-group><mixed-citation publication-type="journal"><person-group><name><surname>Liu</surname><given-names>Sulin</given-names></name><name><surname>Shih</surname><given-names>Chungkun</given-names></name><name><surname>Ren</surname><given-names>Dong</given-names></name></person-group><article-title>Four new species of hangingflies (<tp:taxon-name><tp:taxon-name-part taxon-name-part-type="class">Insecta</tp:taxon-name-part></tp:taxon-name>, <tp:taxon-name><tp:taxon-name-part taxon-name-part-type="order">Mecoptera</tp:taxon-name-part></tp:taxon-name>, <tp:taxon-name><tp:taxon-name-part taxon-name-part-type="family">Bittacidae</tp:taxon-name-part></tp:taxon-name>) from the Middle Jurassic of northeastern China</article-title><source>Zookeys</source><day>19</day><month>12</month><year>2014</year><volume>2014</volume><issue>466</issue><fpage>77</fpage><lpage>94</lpage><pub-id pub-id-type="doi">10.3897/zookeys.466.8047</pub-id></mixed-citation></tp:treatment-meta><tp:nomenclature><tp:taxon-name>
                            <tp:taxon-name-part taxon-name-part-type="genus">Exilibittacus</tp:taxon-name-part>
                            <tp:taxon-name-part taxon-name-part-type="species">plagioneurus</tp:taxon-name-part>
                            <object-id xmlns:xlink="http://www.w3.org/1999/xlink" content-type="zoobank" xlink:type="simple">http://zoobank.org/CCEF6E6E-B54D-43CB-8E24-F289597FB4C1</object-id>
                        </tp:taxon-name><tp:taxon-status xmlns:xlink="http://www.w3.org/1999/xlink" xlink:type="simple">sp. n.</tp:taxon-status><xref ref-type="fig" rid="F8">Figs 8</xref><xref ref-type="fig" rid="F9">, 9</xref><!--PageBreak--><!--PageBreak--></tp:nomenclature><tp:treatment-sec sec-type="Etymology"><title>Etymology.</title><p>From Greek “<italic>plagios</italic>” (oblique) and “<italic>neuron</italic>” (vein), referring to oblique crossveins of the wings.</p></tp:treatment-sec><tp:treatment-sec sec-type="Holotype"><title>Holotype.</title><p>Female, CNU-MEC-NN2013013 P/C, in dorsal view. Abdomen length 8.3 mm, forewing length 9.3 mm with a maximal width of 2.3 mm; hind wing length 8.4 mm with a maximal width of 2.2 mm.</p></tp:treatment-sec><tp:treatment-sec sec-type="Horizon and locality"><title>Horizon and locality.</title><p>Jiulongshan Formation, late Middle Jurassic, Daohugou Village, Shantou Township, Ningcheng County, Inner Mongolia, China.</p></tp:treatment-sec><tp:treatment-sec sec-type="Diagnosis"><title>Diagnosis.</title><p>Forewing Sc terminating at the anterior margin at the same level of the R<sub>4+5</sub> forking; Vein 1A terminating at the posterior margin distad of the origination of Rs from R<sub>1</sub>.</p></tp:treatment-sec><tp:treatment-sec sec-type="Description"><title>Description.</title><p>Female, small-sized, head not preserved but mesothorax and metathorax preserved. Legs partially preserved, one hind leg with five tarsomeres present but the pretarsal claw not preserved, the fifth tarsomere folded against the fourth; the first and second tarsomeres with several spines. (Fig. <xref ref-type="fig" rid="F8">8A–D</xref>)</p><fig id="F8" position="float" orientation="portrait"><label>Figure 8.</label><caption><p><italic><tp:taxon-name><tp:taxon-name-part taxon-name-part-type="genus">Exilibittacus</tp:taxon-name-part> <tp:taxon-name-part taxon-name-part-type="species">plagioneurus</tp:taxon-name-part></tp:taxon-name></italic> sp. n., holotype, CNU-MEC-NN2013013 P/C, dorsal view. <bold>A</bold> photo of part <bold>B</bold> photo of counterpart <bold>C</bold> line drawing of part <bold>D</bold> photo of a hind leg, under alcohol. Scale bars represent 3 mm in <bold>A–C</bold>, 1 mm in <bold>D.</bold></p></caption><graphic xmlns:xlink="http://www.w3.org/1999/xlink" xlink:href="zookeys-466-077-g008.jpg" position="float" orientation="portrait" xlink:type="simple" id="oo_35924.jpg"/></fig><p>Forewing. Wing narrow basally with obviously dark pterostigma. Sc long, reaching the anterior margin at the same level of the R<sub>4+5</sub> forking; R<sub>1</sub> not forking, one subcostal crossvein (Scv) between Sc and R<sub>1</sub>, Scv about 1/6 as long as the Sc length between Scv and the apex of Sc; one pterostigmal crossvein (Pcv) and one crossvein between R<sub>1</sub> and R<sub>2+3</sub>; Rs with four branches, one crossvein between R<sub>3</sub> and R<sub>4</sub>, one between R<sub>2+3</sub> and R<sub>4</sub> and one between R<sub>4</sub> and R<sub>5</sub>; M with four branches, M<sub>4</sub> base bending sharply; the ‘bittacid cross’ aligned, the posterior part of the ‘bittacid cross’ reaching M<sub>3</sub> distad of the M<sub>3+4</sub> forking point; two crossveins between R<sub>5</sub> and M<sub>1</sub>, one between M<sub>1</sub> and M<sub>2</sub> and one between M<sub>2</sub> and M<sub>3</sub>; Cu<sub>1</sub> ending before the forking of R<sub>4+5</sub>, one crossvein between M<sub>4</sub> and Cu<sub>1</sub>, one between Cu<sub>1</sub> and Cu<sub>2</sub>; one short <!--PageBreak-->crossvein between Cu<sub>2</sub> and 1A; 1A terminating at the posterior margin distad of the origination of Rs; 2A ending proximad of the originations of Rs and M, one crossvein between 1A and 2A (Fig. <xref ref-type="fig" rid="F9">9A, C</xref>).</p><fig id="F9" position="float" orientation="portrait"><label>Figure 9.</label><caption><p><italic><tp:taxon-name><tp:taxon-name-part taxon-name-part-type="genus">Exilibittacus</tp:taxon-name-part> <tp:taxon-name-part taxon-name-part-type="species">plagioneurus</tp:taxon-name-part></tp:taxon-name></italic> sp. n., holotype. Line drawings of part. <bold>A</bold> right forewing of part <bold>B</bold> right hind wing of part <bold>C</bold> left forewing of part <bold>D</bold> left hind wing of part. Scale bars represent 1 mm in <bold>A–D.</bold></p></caption><graphic xmlns:xlink="http://www.w3.org/1999/xlink" xlink:href="zookeys-466-077-g009.jpg" position="float" orientation="portrait" xlink:type="simple" id="oo_35925.jpg"/></fig><p>Hind wing. Sc short, reaching the anterior margin before the forking of R<sub>4+5</sub>, one crossvein (Scv) between Sc and R<sub>1</sub>; R<sub>1</sub> smooth and not sagging through the pterostigmal area; one pterostigmal crossvein (Pcv) present. Rs with three branches; one crossvein between R<sub>1</sub> and R<sub>2</sub>, one between R<sub>2</sub> and R<sub>3</sub> and one between R<sub>3</sub> and R<sub>4</sub>; M with three branches; two crossveins between R<sub>4</sub> and M<sub>1</sub>, one between M<sub>1</sub> and M<sub>2</sub> and one between M<sub>2</sub> and M<sub>3</sub>; the ‘bittacid cross’ not aligned; one between M<sub>3</sub> and Cu<sub>1</sub> and one between Cu<sub>1</sub> and Cu<sub>2</sub>. Vein 1A terminating at the posterior margin distad of the origination of Rs, one crossvein between Cu<sub>2</sub> and 1A (Fig. <xref ref-type="fig" rid="F9">9B, D</xref>).</p><p>Abdomen. Ten segments visible, genital segments not preserved (Fig. <xref ref-type="fig" rid="F8">8A–C</xref>).</p></tp:treatment-sec><tp:treatment-sec sec-type="Remarks"><title>Remarks.</title><p><italic><tp:taxon-name><tp:taxon-name-part taxon-name-part-type="genus">Exilibittacus</tp:taxon-name-part> <tp:taxon-name-part taxon-name-part-type="species">plagioneurus</tp:taxon-name-part></tp:taxon-name></italic> sp. n. (Figs <xref ref-type="fig" rid="F8">8</xref>, <xref ref-type="fig" rid="F9">9</xref>) is assigned to <italic><tp:taxon-name><tp:taxon-name-part taxon-name-part-type="genus">Exilibittacus</tp:taxon-name-part></tp:taxon-name></italic> Yang, Ren &amp; Shih, 2012 based on the following generic diagnostic characters: in forewing, Sc reaching the anterior margin at the same level of the forking of R<sub>4+5</sub> and the ‘bittacid cross’ aligned, and in hind wing, M with three branches. The new species is differentiated from <italic><tp:taxon-name><tp:taxon-name-part taxon-name-part-type="genus">Exilibittacus</tp:taxon-name-part> <tp:taxon-name-part taxon-name-part-type="species">lii</tp:taxon-name-part></tp:taxon-name></italic> and <italic><tp:taxon-name><tp:taxon-name-part taxon-name-part-type="genus">Exilibittacus</tp:taxon-name-part> <tp:taxon-name-part taxon-name-part-type="species">foliaceus</tp:taxon-name-part></tp:taxon-name></italic> sp. n. by characters shown in the key below.</p><!--PageBreak--><!--PageBreak--></tp:treatment-sec></tp:taxon-treatment>
